# Supplementary material for: Recommendations on the Clinical Application and Future Potential of α-Particle Therapy: A Comprehensive Review of the Results from the SECURE Project
Source: Pharmaceuticals (Basel). 2025 Oct 18;18(10):1578. doi: 10.3390/ph18101578 (PMC12567000; doi:10.3390/ph18101578)
Supplement: Supplementary file 1 [file pharmaceuticals-18-01578-s001.zip]

Archive with 1 entries (1 files):
- pharmaceuticals-3837230-supplementary.pdf
